# Supplementary material for: Clustering of genes into regulons using integrated modeling-COGRIM
Source: Genome Biol. 2007 Jan 4;8(1):R4. doi: 10.1186/gb-2007-8-1-r4 (PMC1839128; doi:10.1186/gb-2007-8-1-r4)
Supplement: Additional data file 2 — COGRIM R program. [file gb-2007-8-1-r4-S2.R]

#
#COGRIM R program
#@2006
#version 1.0
## Software can be freely used for non-commercial purposes and freely distributed
#
# the sample data input files (all tab delimited) are as listed. 
# Please mail all comments/questions to ggchen@pcbi.upenn.edu
# 
###########
#pmat.txt (specify TFs and genes, all values are equal to 1)
##########
#prior.txt (specify the prior1)
############
#prior2.txt (specify the prior2, same format as prior1)
###########
#exp_regulators.txt (expression profile of TFs)
############
#exp_genes.txt (expression profile of genes)
#####################################################################
#The convergence is monitored by itsim.R 
#(Written 1 July 1991 by Andrew Gelman, Dept. of Statistics, Columbia Univ.
######################################################################


######## 
# read & process input data as formatted, please specify your own input data files
#
########

b<-read.table(file="pmat.txt", , sep="\t", as.is=T)
hm<-read.table(file="prior.txt", , sep="\t", as.is=T)
hm2<-read.table(file="prior2.txt", , sep="\t", as.is=T)
f<-read.table(file="exp_regulators.txt",sep="\t", as.is=T)
g<-read.table(file="exp_genes.txt", sep="\t", as.is=T)


num_gene <-dim(b)[1]-2
num_tf <-dim(f)[1]-1
num_cond <- dim(f)[2]-4
f_tmp<-c(0)
b_tmp<-c(0)
bx<-array(0, c(num_gene,num_tf,num_cond))
x<-array(0, c(num_gene,num_tf,num_cond))

for(i in 1:num_gene){
	for (j in 1:num_tf){
		b_tmp<-as.numeric(b[i+2,j+2])
		for (t in 1:num_cond){

			f_tmp<-as.numeric(f[j+1,t+4])
		
			bx[i,j,t]=f_tmp*b_tmp
		}
	}
}


gene<-array(0, c(num_gene, num_cond))
for(i in 1:num_gene){
	for(t in 1:num_cond){
		tmp<-as.numeric(g[i+1,t+4])
		gene[i,t]<-tmp
	}
}
rm(tmp)

phm<-matrix(0,num_gene,num_tf)
bval<-matrix(0,num_gene,num_tf)
mval<-matrix(0,num_gene,num_tf)

for(i in 1:num_gene){
	for(j in 1:num_tf){
		bval[i,j]<-as.numeric(hm[i+2,j+2])
		mval[i,j]<-as.numeric(hm2[i+2,j+2])
		phm[i,j]<-sqrt(bval[i,j]*mval[i,j])
	}
}

#########
# specify start chain
#

hm_cut<-0.7
var_start<-c(0)
A_start<-rbind(rep(c(0.2),num_gene))
B_start<-rbind(rep(c(0.2),num_tf))
C_start<-matrix(0,num_gene,num_tf)
w_start<-rbind(rep(c(0.5),num_tf))

for( i in 1:num_gene){
	for (j in 1:num_tf){
		if(phm[i,j]>=hm_cut){C_start[i,j]<-1}
		else {C_start[i,j]<-0}
}}

num_start<-length(var_start)
num_iteration=5

x_var<-matrix(0,num_iteration,num_start)
x_A<-array(0,c(num_iteration,num_start,num_gene))
x_B<-array(0,c(num_iteration,num_start,num_tf)) 
x_w<-array(0,c(num_iteration,num_start,num_tf))

for (st in 1:num_start){

	A<-A_start[st,]	
	B<-B_start[st,]
	var<-var_start[st]	
	C<-C_start
	w<-w_start[st,]


########
# start the gibbs sampling
#

for(i in 1:num_gene){
	for(j in 1:num_tf){
		for (t in 1:num_cond){
			x[i,j,t]<-C[i,j]*bx[i,j,t]
		}
	}
}

for (it in 1:num_iteration){
	cat(paste("start", st, "of", num_start, "...iteration", it, "of", num_iteration, "please wait...\n"))

	var<-var_sampling(A,B)
	A<-alpha_sampling(var,B)

	for (j in 1:num_tf){
		B[j]<-beta_sampling(j,var,A,B)
	}

	for (j in 1:num_tf){
#		w[j]<-0.5
		w[j]<-w_sampling(j,C,bval,mval)

		C[,j]<-pc_sampling(j,var,A,B,bx)

		### update xijt
		for(i in 1:num_gene){
			for(j in 1:num_tf){
				for (t in 1:num_cond){
					x[i,j,t]<-C[i,j]*bx[i,j,t]
				}
			}
		}

	}

	x_var[it,st]<-var
	x_A[it,st,]<-A
	x_B[it,st,]<-B	
	x_w[it,st,]<-w

	cat(paste("end iteration", it, "\n"))
}
}

# call itsim.R 
#con_var<-monitor(x_var)
#con_A<-monitor(x_A)
#con_B<-monitor(x_B)
#con_w<-monitor(x_w)

###
##
testObject <- function(object)
{
   exists(as.character(substitute(object)))
} 
#### sampling weight w
#
w_sampling<-function(j,C,bval,mval){

tfj<-j

bdx<-c(0)
seqx<-c(0)

for(i in 1:num_gene){
	bdx<-bdx+C[i,tfj]*log(bval[i,tfj])+(1-C[i,tfj])*log(1-bval[i,tfj])
	seqx<-seqx+C[i,tfj]*log(mval[i,tfj])+(1-C[i,tfj])*log(1-mval[i,tfj])
}

bin<-c(100)
pz_log<-rep(c(0),bin)
pz_norm<-rep(c(0),bin)
pz_culm<-rep(c(0),bin)

for(i in 1:bin){
	z<-i/bin
	pz_log[i]<-z*bdx+(1-z)*seqx
}

sum_pz<-sum(exp(pz_log[]))

pz_norm[1]<-exp(pz_log[2])/sum_pz
pz_culm[1]<-pz_norm[1]

for(i in 2:bin){
	pz_norm[i]<-exp(pz_log[i])/sum_pz
	pz_culm[i]<-pz_culm[i-1]+pz_norm[i]
}

u<-runif(1,0,1)
for(i in 2:bin){
if(u>pz_culm[i-1] && u<=pz_culm[i]){
w[tfj]<-i/bin
}}

return(w[tfj])

}

#### sampling C
#

pc_sampling<-function(j,var,A,B,bx){

tfj<-j
if(testObject(tmp0)){rm(tmp0)}
if(testObject(tmp1)){rm(tmp1)}
tmp <-matrix(0, num_gene, num_cond)

tmp0 <-matrix(0, num_gene, num_cond)
F0<-rep(c(0),num_gene)
FF0<-rep(c(0),num_gene)

tmp1 <-matrix(0, num_gene, num_cond)
F1<-rep(c(0),num_gene)
FF1<-rep(c(0),num_gene)

pc0<-rep(c(0),num_gene)
pc1<-rep(c(0),num_gene)

for( i in 1:num_gene){
	for(t in 1:num_cond){
		for(j in 1:num_tf){			
			tmp[i,t]<-tmp[i,t]+B[j]*x[i,j,t]		
		}
		tmp0[i,t]<-tmp[i,t]-B[tfj]*x[i,tfj,t]
		tmp1[i,t]<-tmp[i,t]-B[tfj]*x[i,tfj,t]+B[tfj]*bx[i,tfj,t]	

	}
}


for( i in 1:num_gene){
	F0[i]<-0
	F1[i]<-0
	for(t in 1:num_cond){
		F0[i]=F0[i]+(gene[i,t]-A[i]-tmp0[i,t])^2
		F1[i]=F1[i]+(gene[i,t]-A[i]-tmp1[i,t])^2		
	}
	FF10<-(F1[i]-F0[i])/(2*var)
	tmp_FF0<-((bval[i,tfj]/(1-bval[i,tfj]))^w[tfj])*((mval[i,tfj]/(1-mval[i,tfj]))^(1-w[tfj]))
	tmp_FF1<-(((1-bval[i,tfj])/bval[i,tfj])^w[tfj])*(((1-mval[i,tfj])/mval[i,tfj])^(1-w[tfj]))

	FF0[i]<-exp(-FF10)*tmp_FF0
	FF1[i]<-exp(FF10)*tmp_FF1
	pc0[i]<-1/(1+FF0[i])	
	pc1[i]<-1/(1+FF1[i])
	
	u<-runif(1,0,1)
	if(pc1[i]>=u ){C[i,tfj]=1}
	else if(pc1[i]< u ){C[i,tfj]=0}	
	
}

return(C[,tfj])
}

###
###############
# sampling beta - B
#

beta_sampling<-function(j,var,A,B){

tau_beta<-10000
tfj<-j

if(testObject(tmp)){rm(tmp)}
tmp<-matrix(0, num_gene, num_cond)

Vv <-matrix(0,num_gene, num_cond)
Txx <- c(0)
Tvx <- c(0)

for(i in 1:num_gene){
	for (t in 1:num_cond){
		for (j in 1:num_tf){
			tmp[i,t]=tmp[i,t]+B[j]*x[i,j,t]	
		}
		Vv[i,t]=gene[i,t]-A[i]-tmp[i,t]+B[tfj]*x[i,tfj,t]	
	}
}

for(i in 1:num_gene){
	for (t in 1:num_cond){
		Txx<-Txx+x[i,tfj,t]^2
		Tvx<-Tvx+Vv[i,t]*x[i,tfj,t]	
	}
}

theta <-rnorm(1,0,1)
tmp2<-(1/tau_beta)^2+Txx/var
B[tfj]<-(Tvx/var)/tmp2+theta*sqrt(1/tmp2)

return(B[tfj])
}
##

testObject <- function(object)
{
   exists(as.character(substitute(object)))
} 

#########


### sampling var
#
var_sampling<-function(A,B){

if(testObject(tmp)){rm(tmp)}
tmp <-matrix(0, num_gene, num_cond)
V<-c(0)

for(i in 1:num_gene){
	for (t in 1:num_cond){
		for (j in 1:num_tf){
			tmp[i,t]=tmp[i,t]+B[j]*x[i,j,t]
		}

		V=V+(gene[i,t]-A[i]-tmp[i,t])^2			
	}
}
#theta<-c(15000)
if(testObject(theta)){rm(theta)}
theta<-rchisq(1,num_gene*num_cond+2)

var<-(V+1)/theta
return(var)

}

#############
# sampling alpha-A
#
alpha_sampling<-function(var,B){

tau_alpha<-10000
if(testObject(tmp)){rm(tmp)}

tmp <-matrix(0, num_gene, num_cond)
Y<-rep(c(0), num_gene)

for(i in 1:num_gene){
	for (t in 1:num_cond){
		for (j in 1:num_tf){
			tmp[i,t]=tmp[i,t]+B[j]*x[i,j,t]
		}	
		Y[i]=Y[i]+(gene[i,t]-tmp[i,t])
	}
}

if(testObject(tmp2)){rm(tmp2)}
tmp2<-(num_cond/var+1/(tau_alpha^2))

for(i in 1:num_gene){
	Z<-rnorm(1,0,1)
	A[i]<-((1/var)/tmp2)*Y[i]+Z*sqrt(1/tmp2)
}

return(A)
}
